# Supplementary material for: Ethical concerns and strategies for implementing artificial intelligence in healthcare: a review of empirical studies
Source: BMC Med Ethics. 2026 Feb 7;27:53. doi: 10.1186/s12910-026-01404-8 (PMC12977723; doi:10.1186/s12910-026-01404-8)
Supplement: Supplementary file 1 — Supplementary Material 1. [file 12910_2026_1404_MOESM1_ESM.xlsx]

## Sheet: tb
Study ID	Authors	Title	publication year	Publication type	country (region of study)	Study Setting or domain and context	Type of AI technology used	End-user	Study design or methodology used	Sample size & population in the study	Ethical challenge and concerns	Ethical principle and strategies
S1	Marco-Ruiz et al (2024)	A multinational study on artificial intelligence adoption: Clinical implementers’ perspectives	2024	journal	Multinational (Europe, North & South America)	Clinical AI implementation (radiology)	Machine Learning (specifically data-driven methods)	Clinicians, Hospital Administrators, AI Researchers/Implementers, Policymakers	Qualitative (Semi-structured interviews)	37 implementers (AI scientists, developers, vendors, clinicians, managers) from 11 countries	Transparency and Trust Issue, Bias and Fairness Issues	Transparency and Bias Mitigation, Monitoring and Auditing of an AI system, Stakeholders’ Involvement and Governance
S2	Mörch et al.(2020)	Canada protocol: An ethical checklist for the use of artificial Intelligence in suicide prevention and mental health	2020	journal	Canada	Mental Health, Suicide Prevention	AI, Machine Learning, Big Data	AI developers, researchers, healthcare administrators, policymakers, mental health professionals	Mixed-Methods (Delphi study, checklist development)	32 invited international experts	Bias and Fairness Issues	"Following Ethical Principles, Standards, and Framework"
S3	Petersson et al.(2023)	Ethical considerations in implementing AI for mortality prediction in the emergency department: Linking theory and practice	2023	journal	Sweden	Emergency Department, Mortality Prediction	Artificial Intelligence, Predictive Analytics	Healthcare Professionals (Physicians, Nurses, Managers)	Qualitative (Semi-structured interviews)	18 participants (7 managers, 11 professionals) from two emergency departments	Transparency and Trust Issue, Regulatory and Legal Challenges	"Following Ethical Principles, Standards, and Framework", Transparency and Bias Mitigation
S4	Maris et al.(2024)	Ethical use of artificial intelligence to prevent sudden cardiac death: an interview study of patient perspectives	2024	journal	Germany and the Netherlands	Cardiology / Sudden Cardiac Death (SCD) prevention, Implantable Cardioverter Defibrillator (ICD) implantation	AI-based risk prediction models, decision support systems	Patients at risk of SCD, clinicians	Qualitative (semi-structured, scenario-based interviews)	24 patients (15 from Netherlands, 9 from Germany) with ICD or at increased SCD risk	Transparency and Trust Issue, Ethical and Moral Concerns	"Following Ethical Principles, Standards, and Framework"
S5	Smallman (2022)	Multi Scale Ethics—Why We Need to Consider the Ethics of AI in Healthcare at Different Scales	2022	journal	United Kingdom	Healthcare AI ethics / Sociotechnical systems / Multi-scale impact	AI and data-driven technologies	Technology developers, policymakers, ethicists, healthcare institutions	Conceptual analysis, case study, framework development	Not specified	Ethical and Moral Concerns	Transparency and Bias Mitigation
S6	Lock et al. (2024)	Neuroimaging data repositories and AI-driven healthcare—Global aspirations vs. ethical considerations in machine learning models of neurological disease	2024	journal	Singapore	Neuroimaging / Neuroscience / AI ethics / Data repositories	Machine Learning	Researchers, clinicians, AI developers, ethicists, policymakers	Theoretical ethical analysis, conceptual modeling, mini empirical AI experiment, literature review	Pilot: n=17 (8 non-anosmic, 9 anosmic); Hypothetical datasets: n=66-68	Bias and Fairness Issues	Transparency and Bias Mitigation
S7	Zicari et al. (2021)	On Assessing Trustworthy AI in Healthcare. Machine Learning as a Supportive Tool to Recognize Cardiac Arrest in Emergency Calls	2021	journal	Denmark	Healthcare / Emergency Medical Services	Machine Learning , AI (deep neural network, speech-to-text)	Medical dispatchers (emergency call takers)	Case study, ethical assessment (Z-Inspection), retrospective analysis, randomized clinical trial	108,607 emergency calls (retrospective study); 5,242 calls (clinical trial); OHCA cases: (918)	Transparency and Trust Issue, Bias and Fairness Issues	"Following Ethical Principles, Standards, and Framework", Transparency and Bias Mitigation, Monitoring and Auditing of an AI system, Stakeholders’ Involvement and Governance
S8	Fehr et al.(2024)	A trustworthy AI reality-check: the lack of transparency of artificial intelligence products in healthcare	2024	Journal	Netherlands	Healthcare (Medical AI in Radiology)	AI-based radiology products (encompassing various machine learning and deep learning algorithms)	Stakeholders assessing AI quality, Medical practitioners (end-users), Patients, Citizens, Regulators, Lawmakers	Mixed-methods (Quantitative survey-based assessment of public documentation, Qualitative analysis of findings)	14 commercially available medical AI software products (from 13 vendors) for radiology . No human participants; analysis focused on product documentation.	Transparency and Trust Issue, Bias and Fairness Issues, Privacy and Data Security Concerns, Accountability and Responsibility Issues, Regulatory and Legal Challenges	"Following Ethical Principles, Standards, and Framework", Monitoring and Auditing of an AI system
S9	Bodur et al.(2025)	Artificial intelligence in nursing practice: a qualitative study of nurses’ perspectives on opportunities, challenges, and ethical implications	2025	Journal	Turkey	Healthcare (specifically Nursing Practice)	Robotics and ML	Clinical Nurses, Nurse Managers	Qualitative (Semi-structured interviews)	25 clinical nurses from various hospital settings in Istanbul	Privacy and Data Security Concerns, Accountability and Responsibility Issues	"Following Ethical Principles, Standards, and Framework", Transparency and Bias Mitigation
S10	Stogiannos et al.(2025)	Ethical AI: A qualitative study exploring ethical challenges and solutions on the use of AI in medical imaging	2025	Journal	Multi-national (European Congress of Radiology in Vienna)	Healthcare (Medical Imaging)	Artificial Intelligence broadly	Medical Imaging Professionals (Radiographers, Radiologists, etc.), AI developers, Policymakers, Patients	Qualitative (Semi-structured interviews)	43 professionals (Radiographers: 35, Radiologists: 4, Medical Physicists: 2, Health Informatician: 1, Business executive: 1) from various countries (UK, Ireland, Italy, Netherlands, Switzerland, France, Slovenia, Denmark, Greece, Belgium, Malta, Australia, Hong Kong, Israel, Portugal).	Privacy and Data Security Concerns, Transparency and Trust Issue, Accountability and Responsibility Issues	Stakeholders’ Involvement and Governance
S11	Hill et al. (2023)	Ethical and legal considerations influencing human involvement in the implementation of artificial intelligence in a clinical pathway: A multi-stakeholder perspective	2023	Journal	United Kingdom	Healthcare (Digital Pathology / Early detection of Barrett's Oesophagus)	deep-learning system for digital pathology	Pathologists, Frontline Healthcare Professionals, Patients	Qualitative (Multi-stakeholder workshops)	31 stakeholders (Software developers: 4, Pathologists: 7, Policy/Legal/Ethical experts: 11, Patient reps/Frontline HCPs: 9)	Accountability and Responsibility Issues, Transparency and Trust Issue	Stakeholders’ Involvement and Governance
S12	Alsaedi et al. (2024)	Ethical and Practical Considerations of Physicians and Nurses on Integrating Artificial Intelligence in Clinical Practices in Saudi Arabia: A Cross-Sectional Study	2024	Journal	Saudi Arabia	Healthcare (General Clinical Practice)	Artificial Intelligence broadly	Physicians, Nurses	Quantitative (Cross-sectional survey)	400 physicians and nurses from various healthcare institutions in Saudi Arabia (Physicians: 295, Nurses: 105)	Transparency and Trust Issue, Privacy and Data Security Concerns
S13	Hasan et al.(2024)	Ethical considerations and concerns in the implementation of AI in pharmacy practice: a cross-sectional study	2024	Journal	Middle East and North Africa (MENA) region (specifically Jordan, Libya, Lebanon, Egypt, Palestine, Saudi Arabia, Kuwait)	Healthcare (Pharmacy Practice)	Artificial Intelligence broadly	Pharmacists, Pharmacy Faculty Members	Quantitative (Cross-sectional survey)	501 pharmacy professionals (Licensed pharmacists: 328, Pharmacy faculty members: 173) across 7 MENA countries	Privacy and Data Security Concerns, Transparency and Trust Issue	Stakeholders’ Involvement and Governance
S14	Ossa etal.(2024)	Integrating ethics in AI development: a qualitative study	2024	Journal	International (Switzerland, Germany, UK, USA, Netherlands)	Healthcare (General / Clinical Decision Support Systems - CDSS)	Artificial Intelligence and Machine Learning broadly	Developers, Healthcare Professionals, Patients	Qualitative (Semi-structured interviews)	41 AI experts with backgrounds in medicine (13), ethics/bioethics (12), technical (9), law (6), digital health (5), policy/economics (2)	Accountability and Responsibility Issues, Ethical and Moral Concerns	Transparency and Bias Mitigation, Stakeholders’ Involvement and Governance
S15	Kahraman et al. (2024)	Physicians’ ethical concerns about artificial intelligence in medicine: a qualitative study: “The final decision should rest with a human”	2024	Journal	Turkey	Healthcare (General / Medicine across multiple specialties)	Artificial Intelligence and rule-based, or deep learning algorithms	Physicians	Qualitative (Single-interview per participant design)	25 physicians from various specialties at a university hospital in Turkey	Transparency and Trust Issue, Privacy and Data Security Concerns	"Following Ethical Principles, Standards, and Framework"
S16	Witkowski et al.(2024)	Public perceptions of artificial intelligence in healthcare: ethical concerns and opportunities for patient-centered care	2024	Journal	United States	Healthcare / Patient-centered care	Artificial Intelligence (general, including patient administration, clinical decision support, patient monitoring, healthcare interventions)	Patients / General Public	Mixed-methods (Exploratory survey with quantitative and qualitative analysis)	600 US-based adults from Florida	Transparency and Trust Issue, Privacy and Data Security Concerns	Transparency and Bias Mitigation, Stakeholders’ Involvement and Governance
S17	Nouis et al. (2025)	Evaluating accountability, transparency, and bias in AI-assisted healthcare decisionmaking: a qualitative study of healthcare professionals’ perspectives in the UK	2025	Journal	United Kingdom	Healthcare (Pathology, Blood Sciences, Clinical Decision-Making)	AI, Machine Learning, Deep Learning, including diagnostic and operational tools	Healthcare Professionals (Clinicians, Administrators, AI Developers)	Qualitative (Semi-structured interviews & focus groups, thematic analysis)	40 participants (28 clinicians, 6 AI developers, 6 administrators)	Transparency and Trust Issue, Bias and Fairness Issues	Transparency and Bias Mitigation
S18	Gundlack et al.(2025)	Patients’ Perceptions of Artificial Intelligence Acceptance, Challenges, and Use in Medical Care: Qualitative Study	2025	Journal	Germany	General medical care	General AI, including ML, NLP, computer vision	Patients	Qualitative (Semi-structured focus groups)	35 patients (13 female, 22 male; aged 23–92, median 50) across 6 focus groups	Accountability and Responsibility Issues, Transparency and Trust Issue	Transparency and Bias Mitigation
S19	Goirand et al.(2025)	Bringing clarity and transparency to the consultative process underpinning the implementation of an ethics framework for AI‑based healthcare applications: a qualitative study	2025	Journal	Australia	COVID-19 monitoring app (public health, primary care)	Machine Learning based app	Patients, General Practitioners (GPs), AI developers/technologists	Qualitative (three-phase: interviews, focus groups, exit interviews)	18 participants (10 male, 8 female; aged 23–82, M=45) from patient, GP, and tech stakeholder groups	Privacy and Data Security Concerns, Transparency and Trust Issue	Transparency and Bias Mitigation
S20	Foresman et al.(2025)	Patient Perspectives on Artificial Intelligence in Health Care: Focus Group Study for Diagnostic Communication and Tool Implementation	2025	Journal	NA	Diagnostic AI Applications (portal messaging, radiology review, digital scribe, virtual human, decision support)	Machine Learning, NLP, Computer Vision, Virtual Assistants	Patients, Family Members, Clinicians, Researchers, Policymakers	Qualitative (Focus groups with co-design principles)	17 adult participants (patients & family members), diverse in age, race, and health conditions	Privacy and Data Security Concerns, Transparency and Trust Issue	Stakeholders’ Involvement and Governance, Transparency and Bias Mitigation
S21	Çelik et al.(2025)	Trust Formation in Healthcare AI: An Exploration of Older Adults’ Perspectives	2025	Conference	Germany	Healthcare AI for older adults (symptom checkers, clinical monitoring, ageing-in-place robotics)	Machine Learning, AI-based symptom checkers, Robotics, LLMs	Older Adults (aged 68–77), Researchers, Healthcare Professionals	Qualitative (Participatory workshop with scenario-based focus groups)	12 older adults (6 male, 6 female), diverse professional backgrounds (healthcare, tech, education, advocacy)	Bias and Fairness Issues, Transparency and Trust Issue, Accountability and Responsibility Issues	Monitoring and Auditing of an AI system, "Following Ethical Principles, Standards, and Framework"
S22	Shobana et al.(2025)	Integrating Explainable Machine Learning (XAI) in Stroke Medicine: Opportunities and Challenges for Early Diagnosis and Prevention	2025	Conference	NA	Stroke Medicine, Early Diagnosis & Prevention	Machine Learning, XAI (SHAP, LIME, ELI5)	Clinicians, Healthcare Professionals, Researchers	Mixed-Methods (Quantitative ML experiments, Qualitative case studies)	Patient records dataset (size not specified)	Ethical and Moral Concerns, Bias and Fairness Issues, Accountability and Responsibility Issues	Transparency and Bias Mitigation
